# Supplementary material for: Fabrication and Testing of Multi-Hierarchical Porous Scaffolds Designed for Bone Regeneration via Additive Manufacturing Processes
Source: Polymers (Basel). 2022 Sep 27;14(19):4041. doi: 10.3390/polym14194041 (PMC9571634; doi:10.3390/polym14194041)
Supplement: Supplementary file 1 [file polymers-14-04041-s001.zip]

Archive with 1 entries (1 files):
- polymers-1903724-supplementary.pdf
